# Supplementary material for: CGL160-mediated recruitment of the coupling factor CF1 is required for efficient thylakoid ATP synthase assembly, photosynthesis, and chloroplast development in Arabidopsis
Source: Plant Cell. 2022 Oct 17;35(1):488–509. doi: 10.1093/plcell/koac306 (PMC9806626; doi:10.1093/plcell/koac306)
Supplement: koac306_Supplementary_Data [file koac306_supplementary_data.zip]

Archive with 5 entries (4 files):
- supplement/
- supplement/tpc22.00301.PeerReviewReport.pdf
- supplement/Author_Revisions_Checklist_TR.pdf
- supplement/tpc.22.00301Supplemental Data Set 1.xlsx
- supplement/tpc.22.00301Supplemental Figures and Tables.pdf
