# Supplementary material for: CGL160-mediated recruitment of the coupling factor CF1 is required for efficient thylakoid ATP synthase assembly, photosynthesis, and chloroplast development in Arabidopsis
Source: Plant Cell. 2022 Oct 17;35(1):488–509. doi: 10.1093/plcell/koac306 (PMC9806626; doi:10.1093/plcell/koac306)
Supplement: koac306_Supplementary_Data [file koac306_supplementary_data.zip › supplement/tpc.22.00301Supplemental Data Set 1.xlsx]

## Sheet: Fig 2C growth
Supplemental Data. Reiter et al. (2022). Plant Cell.
Fig 2 plant area (cm^2)
Col0	atcgl160	P35SAtCGL160	P35SAtCGL160N	P35SAtCGL160C	atcgld11
9.99035	3.74863	12.2838	4.33645	6.7992	2.77097
11.4533	5.61129	12.1998	4.4397	9.37749	5.9349
10.2811	4.08966	10.3785	4.27829	7.56009	7.19185
11.445	5.97175	13.8654	6.43672	8.62236	5.6088
11.4331	4.33334	14.2667	6.13923	9.64186	8.38225
11.4392	4.76391	11.6152	6.08527	6.55941	6.36254
The effect of the deletion of AtCGL160N in P35S:AtCGL160C plants on growth under short-day conditions was tested by paired sample t-test (two-sided). Statistically significant differences are marked with asterisks (*P<0.05, **P<0.01, and ***P<0.001).
Col-0 versus atcgl160-1									Col-0 versus P35SAtCGL160C
> rm(list = ls())									> rm(list = ls())
> x1 <- c(3.749,5.611,4.09,5.972,4.333,4.764)									> x1 <- c(6.799,9.377,7.56,8.622,9.642,6.559)
> x2 <- c(9.99,11.453,10.281,11.445,11.433,11.439)									> x2 <- c(9.99,11.453,10.281,11.445,11.433,11.439)
> t.test(x1, x2, alternative = "two.sided", paired = TRUE, mu = 0, conf.level = 0.95)									> t.test(x1, x2, alternative = "two.sided", paired = TRUE, mu = 0, conf.level = 0.95)
Paired t-test									Paired t-test
data: x1 and x2									data: x1 and x2
t = -26.452, df = 5, p-value = 1.443e-06									t = -6.542, df = 5, p-value = 0.001249
alternative hypothesis: true difference in means is not equal to 0									alternative hypothesis: true difference in means is not equal to 0
95 percent confidence interval:									95 percent confidence interval:
-6.861398 -5.645936									-4.058542 -1.768792
sample estimates:									sample estimates:
mean of the differences									mean of the differences
-6253667									-2913667
> shapiro.test(x1)									> shapiro.test(x1)
Shapiro-Wilk normality test									Shapiro-Wilk normality test
data: x1									data: x1
W = 0.93298, p-value = 0.6033									W = 0.90725, p-value = 0.4185
> shapiro.test(x2)									> shapiro.test(x2)
Shapiro-Wilk normality test									Shapiro-Wilk normality test
data: x2									data: x2
W = 0.6929, p-value = 0.005199									W = 0.6929, p-value = 0.005199

## Sheet: Fig 4A YII
Supplemental Data. Reiter et al. (2022). Plant Cell.
Fig 4A YII
Col0	atcgl160	P35SAtCGL160	P35SAtCGL160N	P35SAtCGL160C	atcgld11
0.287	0.127	0.246	0.146	0.227	0.255
0.306	0.183	0.279	0.144	0.233	0.247
0.242	0.137	0.276	0.147	0.227	0.214
0.27	0.132	0.24	0.138	0.18	0.192
0.311	0.13	0.267	0.173	0.25	0.165
0.348	0.173	0.338	0.188	0.209	0.245
0.318	0.144	0.352	0.204	0.196	0.227
0.33	0.182	0.302	0.175	0.195	0.216
0.328	0.178	0.343	0.179	0.21	0.24
0.342	0.163	0.301	0.204	0.158	0.222
0.381	0.186	0.33	0.16	0.224	0.266
0.325	0.185	0.333	0.126	0.207	0.252
0.353	0.189	0.325	0.174	0.179	0.313
0.31	0.144	0.324	0.106	0.235	0.276
0.332	0.177	0.342	0.184	0.234	0.252
0.396	0.217	0.344	0.199	0.229	0.232
0.341	0.161	0.293	0.198	0.253	0.247
0.318	0.184	0.348	0.213	0.257	0.215
0.366	0.218	0.33	0.168	0.242	0.269
0.358	0.234	0.361	0.162	0.222	0.215
0.318	0.189	0.282	0.156	0.227	0.25
0.323	0.217	0.319	0.178	0.172	0.276
0.314	0.197	0.286	0.161	0.259	0.231
0.337	0.162	0.268	0.161	0.253	0.236
0.34	0.239	0.265	0.168	0.214	0.257
0.313	0.179	0.299	0.187	0.231	0.22
0.299	0.171	0.29	0.15	0.291	0.244
0.321	0.149	0.294	0.171	0.289	0.267
0.358	0.16	0.292	0.201	0.26	0.278
0.338	0.159	0.32	0.174	0.254	0.286
The effect of the deletion of AtCGL160N in P35S:AtCGL160C plants on growth under short-day conditions was tested by paired sample t-test (two-sided). Statistically significant differences are marked with asterisks (*P<0.05, **P<0.01, and ***P<0.001).
Col-0 versus atcgl160-1									Col-0 versus P35SAtCGL160C
> rm(list = ls())									> rm(list = ls())
> x1 <- c(0.127,0.183,0.137,0.132,0.13,0.173,0.144,0.182,0.178,0.163,0.186,0.185,0.189,0.144,0.177,0.217,0.161,0.184,0.218,0.234,0.189,0.217,0.197,0.162,0.239,0.179,0.171,0.149,0.16,0.159)									> x1 <- c(0.227,0.233,0.227,0.18,0.25,0.209,0.196,0.195,0.21,0.158,0.224,0.207,0.179,0.235,0.234,0.229,0.253,0.257,0.242,0.222,0.227,0.172,0.259,0.253,0.214,0.231,0.291,0.289,0.26,0.254)
> x2 <- c(0.287,0.306,0.242,0.27,0.311,0.348,0.318,0.33,0.328,0.342,0.381,0.325,0.353,0.31,0.332,0.396,0.341,0.318,0.366,0.358,0.318,0.323,0.314,0.337,0.34,0.313,0.299,0.321,0.358,0.338)									> x2 <- c(0.287,0.306,0.242,0.27,0.311,0.348,0.318,0.33,0.328,0.342,0.381,0.325,0.353,0.31,0.332,0.396,0.341,0.318,0.366,0.358,0.318,0.323,0.314,0.337,0.34,0.313,0.299,0.321,0.358,0.338)
> t.test(x1, x2, alternative = "two.sided", paired = TRUE, mu = 0, conf.level = 0.95)									> t.test(x1, x2, alternative = "two.sided", paired = TRUE, mu = 0, conf.level = 0.95)
Paired t-test									Paired t-test
data: x1 and x2									data: x1 and x2
t = -30.182, df = 29, p-value < 2.2e-16									t = -12.188, df = 29, p-value = 6.201e-13
alternative hypothesis: true difference in means is not equal to 0									alternative hypothesis: true difference in means is not equal to 0
95 percent confidence interval:									95 percent confidence interval:
-0.1621933 -0.1416067									-0.11701383 -0.08338617
sample estimates:									sample estimates:
mean of the differences									mean of the differences
-0.1519									-0.1002
> shapiro.test(x1)									> shapiro.test(x1)
Shapiro-Wilk normality test									Shapiro-Wilk normality test
data: x1									data: x1
W = 0.96252, p-value = 0.3588									W = 0.97619, p-value = 0.7177
> shapiro.test(x2)									> shapiro.test(x2)
Shapiro-Wilk normality test									Shapiro-Wilk normality test
data: x2									data: x2
W = 0.96994, p-value = 0.5376									W = 0.96994, p-value = 0.5376

## Sheet: Fig 4A NPQ
Supplemental Data. Reiter et al. (2022). Plant Cell.
Fig 4A NPQ
Col0	atcgl160	P35SAtCGL160	P35SAtCGL160N	P35SAtCGL160C	atcgld11
2.464	2.98	2.636	3.092	2.48	2.856
2.464	2.872	2.26	2.808	2.48	2.712
2.76	2.808	2.54	3.092	2.464	3.152
2.524	3.12	2.352	3.012	2.384	2.712
2.276	2.744	2.464	2.996	2.54	2.916
2.18	3.404	2.116	3.104	2.856	2.9
1.9	3.324	2.196	2.964	2.996	3.076
2.26	3.484	2.26	3.356	2.916	3.216
1.96	3.296	2.384	3.296	2.776	2.588
1.724	3.216	2.228	2.872	3.012	2.62
2.04	3.624	2.18	3.404	3.012	3.028
2.336	3.512	2.712	3.184	2.84	3.168
2.48	3.216	2.416	3.42	3.168	2.62
2.32	3.468	2.464	3.42	2.996	3.12
2.464	3.2	2.464	3.656	2.728	3.152
2.024	3.356	2.18	3.468	2.524	3.12
2.116	3.468	2.464	3.324	2.712	3.248
2.212	3.296	2.496	3.56	2.496	3.152
1.96	3.324	2.292	3.608	2.588	2.872
2.024	2.932	2.48	2.996	2.792	3.104
2.26	3.436	2.48	3.56	2.652	2.9
2.4	3.388	2.54	3.544	3.248	2.888
2.432	3.484	2.508	3.076	2.856	3.2
2.464	3.104	2.98	3.7	2.84	3.076
2.292	3.5	2.728	3.308	2.964	2.7
2.228	3.544	2.336	3.168	2.684	3.012
2.368	3.34	2.4	3.388	2.32	2.996
2.196	3.248	2.416	3.404	2.448	2.964
2.148	3.468	2.352	3.296	2.872	2.9
2.212	3.028	2.368	3.2	2.668	2.824
The effect of the deletion of AtCGL160N in P35S:AtCGL160C plants on growth under short-day conditions was tested by paired sample t-test (two-sided). Statistically significant differences are marked with asterisks (*P<0.05, **P<0.01, and ***P<0.001).
Col-0 versus atcgl160-1									Col-0 versus P35SAtCGL160C
> rm(list = ls())									> rm(list = ls())
> x1 <- c(2.98,2.872,2.808,3.12,2.744,3.404,3.324,3.484,3.296,3.216,3.624,3.512,3.216,3.468,3.2,3.356,3.468,3.296,3.324,2.932,3.436,3.388,3.484,3.104,3.5,3.544,3.34,3.248,3.468,3.028)									> x1 <- c(2.48,2.48,2.464,2.384,2.54,2.856,2.996,2.916,2.776,3.012,3.012,2.84,3.168,2.996,2.728,2.524,2.712,2.496,2.588,2.792,2.652,3.248,2.856,2.84,2.964,2.684,2.32,2.448,2.872,2.668)
> x2 <- c(2.464,2.464,2.76,2.524,2.276,2.18,1.9,2.26,1.96,1.724,2.04,2.336,2.48,2.32,2.464,2.024,2.116,2.212,1.96,2.024,2.26,2.4,2.432,2.464,2.292,2.228,2.368,2.196,2.148,2.212)									> x2 <- c(2.464,2.464,2.76,2.524,2.276,2.18,1.9,2.26,1.96,1.724,2.04,2.336,2.48,2.32,2.464,2.024,2.116,2.212,1.96,2.024,2.26,2.4,2.432,2.464,2.292,2.228,2.368,2.196,2.148,2.212)
> t.test(x1, x2, alternative = "two.sided", paired = TRUE, mu = 0, conf.level = 0.95)									> t.test(x1, x2, alternative = "two.sided", paired = TRUE, mu = 0, conf.level = 0.95)
Paired t-test									Paired t-test
data: x1 and x2									data: x1 and x2
t = 15.247, df = 29, p-value = 2.202e-15									t = 7.4906, df = 29, p-value = 2.956e-08
alternative hypothesis: true difference in means is not equal to 0									alternative hypothesis: true difference in means is not equal to 0
95 percent confidence interval:									95 percent confidence interval:
0.8859499 1.1604501									0.3592149 0.6290518
sample estimates:									sample estimates:
mean of the differences									mean of the differences
10232									0.4941333
> shapiro.test(x1)									> shapiro.test(x1)
Shapiro-Wilk normality test									Shapiro-Wilk normality test
data: x1									data: x1
W = 0.93018, p-value = 0.04965									W = 0.97298, p-value = 0.6236
> shapiro.test(x2)									> shapiro.test(x2)
Shapiro-Wilk normality test									Shapiro-Wilk normality test
data: x2									data: x2
W = 0.9812, p-value = 0.8566									W = 0.9812, p-value = 0.8566

## Sheet: Fig 4B pmf
Supplemental Data. Reiter et al. (2022). Plant Cell.
Fig 4B pmf
Col0	atcgl160	P35SAtCGL160	P35SAtCGL160N	P35SAtCGL160C	atcgld11
0.637357	1.05658	0.593044	1.19642	0.927247	0.948931
0.678422	1.08291	0.753078	1.02851	0.90886	1.02541
0.702262	1.07858	0.608037	1.11372	0.837225	0.974068
0.6564	1.01018	0.745589	1.09919	0.881862	1.06655
0.715485	0.994851	0.828125	0.985512	0.906097	1.01041
0.710703	0.993807	0.731048	1.03969	0.864495	1.01109
The effect of the deletion of AtCGL160N in P35S:AtCGL160C plants on growth under short-day conditions was tested by paired sample t-test (two-sided). Statistically significant differences are marked with asterisks (*P<0.05, **P<0.01, and ***P<0.001).
Col-0 versus atcgl160-1									Col-0 versus P35SAtCGL160C
> rm(list = ls())									> rm(list = ls())
> x1 <- c(1.057,1.083,1.079,1.01,0.995,0.994)									> x1 <- c(0.927,0.909,0.837,0.882,0.906,0.864)
> x2 <- c(0.637,0.678,0.702,0.656,0.715,0.711)									> x2 <- c(0.637,0.678,0.702,0.656,0.715,0.711)
> t.test(x1, x2, alternative = "two.sided", paired = TRUE, mu = 0, conf.level = 0.95)									> t.test(x1, x2, alternative = "two.sided", paired = TRUE, mu = 0, conf.level = 0.95)
Paired t-test									Paired t-test
data: x1 and x2									data: x1 and x2
t = 14.418, df = 5, p-value = 2.895e-05									t = 8.8096, df = 5, p-value = 0.0003129
alternative hypothesis: true difference in means is not equal to 0									alternative hypothesis: true difference in means is not equal to 0
95 percent confidence interval:									95 percent confidence interval:
0.2902026 0.4161308									0.1447104 0.2639563
sample estimates:									sample estimates:
mean of the differences									mean of the differences
0.3531667									0.2043333
> shapiro.test(x1)									> shapiro.test(x1)
Shapiro-Wilk normality test									Shapiro-Wilk normality test
data: x1									data: x1
W = 0.83729, p-value = 0.1238									W = 0.95922, p-value = 0.8137
> shapiro.test(x2)									> shapiro.test(x2)
Shapiro-Wilk normality test									Shapiro-Wilk normality test
data: x2									data: x2
W = 0.90984, p-value = 0.4353									W = 0.90984, p-value = 0.4353

## Sheet: Fig 4C gH+
Supplemental Data. Reiter et al. (2022). Plant Cell.
Fig 4C gH+/s-1
Col0	atcgl160	P35SAtCGL160	P35SAtCGL160N	P35SAtCGL160C	atcgld11
50.4373	33.3726	49.7914	33.8377	42.6636	37.3726
51.8388	35.8698	45.1987	33.8903	41.8403	39.2947
45.8318	35.266	50.2193	32.8416	40.3726	35.6781
48.8316	34.8706	44.0089	34.8931	38.6171	38.597
40.918	34.5378	34.7488	34.5315	39.4659	36.2261
45.3726	32.1531	45.9834	37.2865	39.6962	34.918
The effect of the deletion of AtCGL160N in P35S:AtCGL160C plants on growth under short-day conditions was tested by paired sample t-test (two-sided). Statistically significant differences are marked with asterisks (*P<0.05, **P<0.01, and ***P<0.001).
Col-0 versus atcgl160-1									Col-0 versus P35SAtCGL160C
> rm(list = ls())									> rm(list = ls())
> x1 <- c(33.373,35.87,35.266,34.871,34.538,32.153)									> x1 <- c(42.664,41.84,40.373,38.617,39.466,39.696)
> x2 <- c(50.437,51.839,45.832,48.832,40.918,45.373)									> x2 <- c(50.437,51.839,45.832,48.832,40.918,45.373)
> t.test(x1, x2, alternative = "two.sided", paired = TRUE, mu = 0, conf.level = 0.95)									> t.test(x1, x2, alternative = "two.sided", paired = TRUE, mu = 0, conf.level = 0.95)
Paired t-test									Paired t-test
data: x1 and x2									data: x1 and x2
t = -8.0832, df = 5, p-value = 0.0004696									t = -5.0175, df = 5, p-value = 0.004044
alternative hypothesis: true difference in means is not equal to 0									alternative hypothesis: true difference in means is not equal to 0
95 percent confidence interval:									95 percent confidence interval:
-16.94968 -8.77032									-10.227057 -3.297943
sample estimates:									sample estimates:
mean of the differences									mean of the differences
-12.86									-67625
> shapiro.test(x1)									> shapiro.test(x1)
Shapiro-Wilk normality test									Shapiro-Wilk normality test
data: x1									data: x1
W = 0.94254, p-value = 0.6797									W = 0.94386, p-value = 0.6905
> shapiro.test(x2)									> shapiro.test(x2)
Shapiro-Wilk normality test									Shapiro-Wilk normality test
data: x2									data: x2
W = 0.95585, p-value = 0.7873									W = 0.95585, p-value = 0.7873

## Sheet: Fig 4D vH+
Supplemental Data. Reiter et al. (2022). Plant Cell.
Fig 2D vH
Col0	atcgl160	P35SAtCGL160	P35SAtCGL160N	P35SAtCGL160C	atcgld11
0.723531	0.714932	0.673391	0.631299	0.575084	0.576788
0.616243	0.631106	0.604249	0.804758	0.576328	0.82386
0.712227	0.650167	0.729343	0.677696	0.549695	0.590148
0.645658	0.558493	0.563532	0.687729	0.56506	0.538984
0.715531	0.709867	0.696243	0.741966	0.64746	0.75942
0.740303	0.704405	0.724085	0.616389	0.568784	0.615361
The effect of the deletion of AtCGL160N in P35S:AtCGL160C plants on growth under short-day conditions was tested by paired sample t-test (two-sided). Statistically significant differences are marked with asterisks (*P<0.05, **P<0.01, and ***P<0.001).
Col-0 versus atcgl160-1									Col-0 versus P35SAtCGL160C
> rm(list = ls())									> rm(list = ls())
> x1 <- c(0.715,0.631,0.65,0.558,0.71,0.704)									> x1 <- c(0.575,0.576,0.55,0.565,0.647,0.569)
> x2 <- c(0.724,0.616,0.712,0.646,0.716,0.74)									> x2 <- c(0.724,0.616,0.712,0.646,0.716,0.74)
> t.test(x1, x2, alternative = "two.sided", paired = TRUE, mu = 0, conf.level = 0.95)									> t.test(x1, x2, alternative = "two.sided", paired = TRUE, mu = 0, conf.level = 0.95)
Paired t-test									Paired t-test
data: x1 and x2									data: x1 and x2
t = -1.9659, df = 5, p-value = 0.1065									t = -4.9523, df = 5, p-value = 0.004276
alternative hypothesis: true difference in means is not equal to 0									alternative hypothesis: true difference in means is not equal to 0
95 percent confidence interval:									95 percent confidence interval:
-0.071535937 0.009535937									-0.17013532 -0.05386468
sample estimates:									sample estimates:
mean of the differences									mean of the differences
-0.031									-0.112
> shapiro.test(x1)									> shapiro.test(x1)
Shapiro-Wilk normality test									Shapiro-Wilk normality test
data: x1									data: x1
W = 0.87019, p-value = 0.2269									W = 0.75391, p-value = 0.02175
> shapiro.test(x2)									> shapiro.test(x2)
Shapiro-Wilk normality test									Shapiro-Wilk normality test
data: x2									data: x2
W = 0.85273, p-value = 0.1656									W = 0.85273, p-value = 0.1656

## Sheet: Fig 8C fusion_YII
Supplemental Data. Reiter et al. (2022). Plant Cell.
Fig 8C fusion_YII
Col0	atcgl160	P35SAtCGL160NSynAtp1#1	P35SAtCGL160NSynAtp1#2
0.395	0.271	0.477	0.351
0.346	0.221	0.422	0.309
0.397	0.322	0.449	0.349
0.368	0.29	0.369	0.462
0.464	0.301	0.39	0.444
0.435	0.27	0.429	0.412
0.393	0.273	0.372	0.461
0.39	0.3	0.417	0.42
0.483	0.24	0.4	0.426
0.474	0.299	0.385	0.377
0.434	0.237	0.407	0.456
0.437	0.268	0.352	0.449
0.38	0.28	0.398	0.438
0.398	0.246	0.393	0.442
0.356	0.287	0.512	0.468
0.424	0.313	0.465	0.358
0.381	0.319	0.35	0.428
0.409	0.298	0.358	0.466
0.401	0.241	0.343	0.445
0.434	0.22	0.342	0.452
For statistical analyses (C-G), the non-parametric Kruskal-Wallis test was performed, followed by pairwise Dunn’s tests. The p-values were adjusted on an experiment level using the Benjamini–Hochberg method. P-values (p ≤ 0.05) are displayed in red.
Chi2	DF	P
45.7097	3	6.53743e-10
Genotype1	Genotype2	Z	P	P.adjusted
atcgl160	Col0	-5.32443	5.06363e-08	1.51909e-07
atcgl160	P35SAtCGL160NSynAtp1#1	-4.8141	7.39335e-07	1.47867e-06
atcgl160	P35SAtCGL160NSynAtp1#2	-6.11033	4.97124e-10	2.98274e-09
Col0	P35SAtCGL160NSynAtp1#1	0.510328	0.304911	0.304911
Col0	P35SAtCGL160NSynAtp1#2	-0.785906	0.215961	0.259154
P35SAtCGL160NSynAtp1#1	P35SAtCGL160NSynAtp1#2	-1.29623	0.0974475	0.146171

## Sheet: Fig 8D fusion_NPQ
Supplemental Data. Reiter et al. (2022). Plant Cell.
Fig 8D fusion NPQ
Col0	atcgl160	P35SAtCGL160NSynAtp1#1	P35SAtCGL160NSynAtp1#2
1.568	2.556	1.568	2.008
1.568	2.84	1.756	1.68
1.724	3.012	1.82	1.836
1.884	2.824	1.82	2.18
1.96	3.248	2.164	1.928
1.868	3.34	1.944	1.884
2.132	3.372	1.96	1.884
1.992	3.296	2.088	2.088
2.04	2.712	1.82	1.976
2.072	2.524	2.072	1.6
1.664	2.572	2.18	2.04
1.504	2.604	1.852	2.056
1.428	2.54	1.852	1.772
1.724	2.744	1.708	2.088
1.444	3.248	1.568	1.52
1.928	2.604	1.6	1.364
1.504	2.7	1.724	1.804
1.708	3.092	2.228	2.024
2.008	2.728	1.928	1.6
2.072	2.932	1.568	1.584
For statistical analyses (C-G), the non-parametric Kruskal-Wallis test was performed, followed by pairwise Dunn’s tests. The p-values were adjusted on an experiment level using the Benjamini–Hochberg method. P-values (p ≤ 0.05) are displayed in red.
Chi2	DF	P
45.0614	3	8.97903e-10
Genotype1	Genotype2	Z	P	P.adjusted
atcgl160	Col0	5.88755	1.95985e-09	1.17591e-08
atcgl160	P35SAtCGL160NSynAtp1#1	5.22392	8.75866e-08	1.75173e-07
atcgl160	P35SAtCGL160NSynAtp1#2	5.22392	8.75866e-08	2.6276e-07
Col0	P35SAtCGL160NSynAtp1#1	-0.663625	0.253465	0.304158
Col0	P35SAtCGL160NSynAtp1#2	-0.663625	0.253465	0.380198
P35SAtCGL160NSynAtp1#1	P35SAtCGL160NSynAtp1#2	0	0.5	0.5

## Sheet: Fig 8E fusion_pmf
Supplemental Data. Reiter et al. (2022). Plant Cell.
Fig 8E fusion pmf
Col0	atcgl160	P35SAtCGL160NSynAtp1#1	P35SAtCGL160NSynAtp1#2
0.59179	1.02037	0.65278	0.680833
	0.924312	0.641147	0.567166
0.637308	1.11401	0.716765	0.627577
0.721689	0.941827	0.660413	0.727764
0.527116	1.22165	0.669079	0.700698
0.540598	1.10954	0.580509	0.738209
0.571525	0.987104	0.735093	0.529333
For statistical analyses (C-G), the non-parametric Kruskal-Wallis test was performed, followed by pairwise Dunn’s tests. The p-values were adjusted on an experiment level using the Benjamini–Hochberg method. P-values (p ≤ 0.05) are displayed in red.
Chi2	DF	P
16.7075	3	0.000811698
Genotype1	Genotype2	Z	P	P.adjusted
atcgl160	Col0	3.84974	5.91212e-05	0.000354727
atcgl160	P35SAtCGL160NSynAtp1#1	2.72741	0.00319167	0.00638333
atcgl160	P35SAtCGL160NSynAtp1#2	2.92944	0.00169785	0.00509356
Col0	P35SAtCGL160NSynAtp1#1	-1.22933	0.109474	0.164211
Col0	P35SAtCGL160NSynAtp1#2	-1.03522	0.150282	0.180338
P35SAtCGL160NSynAtp1#1	P35SAtCGL160NSynAtp1#2	0.202031	0.419946	0.419946

## Sheet: Fig 8F fusion_gH+
Supplemental Data. Reiter et al. (2022). Plant Cell.
Fig 8F fusion gH+
Col0	atcgl160	P35SAtCGL160NSynAtp1#1	P35SAtCGL160NSynAtp1#2
57.7968	33.6629	52.7691	49.222
51.2508	34.0553	58.5176	57.0932
49.487	32.6558	47.9014	55.9473
40.8498	30.9012	56.1268	51.3319
52.6755	33.7527	50.8084	55.7705
57.343	30.5449	50.849	53.2715
42.3693	31.6698	38.2174	52.078
For statistical analyses (C-G), the non-parametric Kruskal-Wallis test was performed, followed by pairwise Dunn’s tests. The p-values were adjusted on an experiment level using the Benjamini–Hochberg method. P-values (p ≤ 0.05) are displayed in red.
Chi2	DF	P
15.6629	3	0.00132946
Genotype1	Genotype2	Z	P	P.adjusted
atcgl160	Col0	-2.98907	0.00139913	0.00279826
atcgl160	P35SAtCGL160NSynAtp1#1	-2.98907	0.00139913	0.00419739
atcgl160	P35SAtCGL160NSynAtp1#2	-3.57389	0.000175858	0.00105515
Col0	P35SAtCGL160NSynAtp1#1	0	0.5	0.5
Col0	P35SAtCGL160NSynAtp1#2	-0.584818	0.279335	0.335202
P35SAtCGL160NSynAtp1#1	P35SAtCGL160NSynAtp1#2	-0.584818	0.279335	0.419002

[truncated: 1 more sheets: Fig 8G fusion_vH+]
